# Supplementary material for: A New Method for Rapid Subcellular Localization and Gene Function Analysis in Cotton Based on Barley Stripe Mosaic Virus
Source: Plants (Basel). 2022 Jul 1;11(13):1765. doi: 10.3390/plants11131765 (PMC9268801; doi:10.3390/plants11131765)
Supplement: Supplementary file 1 [file plants-11-01765-s001.zip]

Archive with 2 entries (2 files):
- plants-1758650-supplementary.pdf
- Video S1 Time series of fluorescence signal of GhBASS5-GFP in cotton leaf.avi
